# Supplementary material for: Integration of molecular breeding and multi-resistance screening for developing a promising restorer line Guihui5501 with heavy grain, good grain quality, and endurance to biotic and abiotic stresses
Source: Front Plant Sci. 2024 Jun 7;15:1390603. doi: 10.3389/fpls.2024.1390603 (PMC11190317; doi:10.3389/fpls.2024.1390603)
Supplement: Supplementary file 1 [file Table_1.xls]

## Sheet: Sheet1
Table S1 Heterosis and key agronomic traits evaluation of test cross combinations of target lines selected in F6
No.	Name of combination	Effective panicle number (10000/hm2 )	Number of grains per panicle	Seed setting rate (%)	1000-Seed Weight (g)	Yield per plant (g)	Theoretical yield (t·hm-2)
1	Tianfeng A×R1001	267	169.84	92.58	31.9	40.63	13.39
2	Longtepu A×R1001	259	165.89	91.68	33.12	40.11	13.05
3	Nafeng A×R1001	260	170.45	94.36	32.56	41.07	13.62
4	Tianfeng A×R1002	255	161.23	88.51	31.42	35.97	11.43
5	Longtepu A×R1002	257	144.56	92.65	30.69	31.5	10.56
6	Nafeng A×R1002	252	169.67	87.36	32.56	39.22	12.16
7	Tianfeng A×R1003	261	170.56	92.58	31.71	40.02	13.07
8	Longtepu A×R1003	258	175.82	92.65	32.89	42.21	13.82
9	Nafeng A×R1003	255	171.32	93.56	32.12	40.17	13.13
10	Tianfeng A×R1004	270	168.35	92.36	31.56	41.44	13.25
11	Longtepu A×R1004	268	170.31	92.56	32.68	42.3	13.81
12	Nafeng A×R1004	250	175.86	93.56	32.65	41.92	13.43
13	Tianfeng A×R1005	250	190.32	83.68	29.31	39.61	11.67
14	Longtepu A×R1005	232	165.42	85.69	31.21	34.59	10.26
15	Nafeng A×R1005	228	189.52	80.12	31.12	38.34	10.77
16	Tianfeng A×R1006	250	175.36	93.62	32.54	41.66	13.36
17	Longtepu A×R1006	262	169.85	92.68	32.52	41.43	13.41
18	Nafeng A×R1006	268	169.86	94.12	32.11	41.45	13.76
19	Tianfeng A×R1007	252	170.32	89.55	29.89	37.16	11.49
20	Longtepu A×R1007	230	189.65	85.63	30.21	37.81	11.28
21	Nafeng A×R1007	245	152.36	90.23	31.92	34.53	10.75
22	TY7118(CK)	265	159.35	88.36	28.41	35.31	10.6
