# Supplementary material for: Integration of molecular breeding and multi-resistance screening for developing a promising restorer line Guihui5501 with heavy grain, good grain quality, and endurance to biotic and abiotic stresses
Source: Front Plant Sci. 2024 Jun 7;15:1390603. doi: 10.3389/fpls.2024.1390603 (PMC11190317; doi:10.3389/fpls.2024.1390603)
Supplement: Supplementary file 2 [file Table_2.xls]

## Sheet: Sheet1
Table S2 Artificial inoculation of 75 blast isolates for resistance evaluation in GH5501 and heavy-grain parents SH527 and FH838
No.	Strain	Source of strain	Resistance evaluation
			GH5501	SH527	FH838	Guangluai4（CK)	LTH（CK)
1	GX1	Guangxi	R	S	S	S	S
2	GX2	Guangxi	S	S	S	S	S
3	GX3	Guangxi	R	S	S	S	S
4	GX4	Guangxi	R	S	R	R	S
5	GX5	Guangxi	R	S	S	S	S
6	GX6	Guangxi	R	S	S	S	S
7	GX7	Guangxi	R	R	R	S	S
8	GX8	Guangxi	R	S	S	S	S
9	GX9	Guangxi	R	S	S	S	S
10	GX10	Guangxi	R	S	S	S	S
11	GX11	Guangxi	S	S	S	S	S
12	GX12	Guangxi	R	S	S	S	S
13	GX13	Guangxi	R	R	R	R	S
14	GX14	Guangxi	R	S	S	S	S
15	GX15	Guangxi	R	R	S	S	S
16	GX16	Guangxi	R	R	R	S	S
17	GX17	Guangxi	R	R	R	R	S
18	GX18	Guangxi	R	S	S	S	S
19	GX19	Guangxi	S	S	S	S	S
20	GX20	Guangxi	S	S	S	S	S
21	GX21	Guangxi	S	S	S	S	S
22	GX22	Guangxi	S	R	R	R	S
23	GX23	Guangxi	R	S	S	S	S
24	GX24	Guangxi	R	R	R	S	S
25	GX25	Guangxi	R	R	R	S	S
26	GX26	Guangxi	R	S	S	S	S
27	GX27	Guangxi	R	R	S	S	S
28	GX28	Guangxi	R	R	S	S	S
29	GX29	Guangxi	R	R	R	S	S
30	GX30	Guangxi	R	S	S	S	S
31	GX31	Guangxi	S	S	S	S	S
32	GX32	Guangxi	R	S	S	S	S
33	GX33	Guangxi	R	R	R	R	S
34	GX34	Guangxi	S	S	S	S	S
35	GX35	Guangxi	R	R	S	S	S
36	GD2145	Guangdong	R	S	S	S	S
37	GD1915	Guangdong	R	R	R	R	S
38	GD1751	Guangdong	R	S	S	S	S
39	GD1255	Guangdong	R	R	R	S	S
40	GD1950	Guangdong	R	S	S	S	S
41	GD1379	Guangdong	R	R	R	R	S
42	GD1753	Guangdong	R	S	S	S	S
43	GD1303	Guangdong	R	R	S	R	S
44	GD1709	Guangdong	R	S	R	S	S
45	GD1208	Guangdong	R	S	S	S	S
46	GD2163	Guangdong	R	S	R	S	S
47	GD1724	Guangdong	S	R	S	R	S
48	GD1654	Guangdong	S	S	S	S	S
49	GD2256	Guangdong	R	S	S	S	S
50	GD2165	Guangdong	R	S	R	S	S
51	GD2068	Guangdong	R	S	S	S	S
52	GD1865	Guangdong	R	R	R	S	S
53	GD2130	Guangdong	R	R	R	S	S
54	GD1819	Guangdong	R	S	S	S	S
55	GD1944	Guangdong	R	S	R	S	S
56	GD1840	Guangdong	S	S	S	S	S
57	GD1329	Guangdong	R	R	S	S	S
58	GD197	Guangdong	R	S	R	S	S
59	GD1193	Guangdong	S	S	S	S	S
60	GD2257	Guangdong	R	S	S	S	S
61	GD1057	Guangdong	R	R	R	S	S
62	GD0193	Guangdong	R	S	S	S	S
63	GD1986	Guangdong	S	S	S	S	S
64	GD1857	Guangdong	R	R	R	S	S
65	GD1790	Guangdong	R	S	S	S	S
66	GD2298	Guangdong	R	R	R	R	S
67	GD2286	Guangdong	R	S	S	S	S
68	GD2113	Guangdong	R	S	S	S	S
69	GD2295	Guangdong	R	S	S	S	S
70	GD2119	Guangdong	S	R	S	S	S
71	GD1936	Guangdong	S	S	S	S	S
72	GD135	Guangdong	S	S	S	S	S
73	GD186	Guangdong	R	R	R	S	S
74	GD216	Guangdong	S	S	S	S	S
75	GD1937	Guangdong	R	R	R	R	S
Resistance spectrum			0.7733	0.36	0.3333	0.1466	0
Abbreviations: LTH, Lijiangxintuanheigu
